# Supplementary material for: Targeting Metabolic Syndrome with a Pre-Conception True-Couples-Based Lifestyle Intervention: A Pre-Post Mixed-Methods Evaluation
Source: Nutrients. 2025 Jun 18;17(12):2037. doi: 10.3390/nu17122037 (PMC12195852; doi:10.3390/nu17122037)
Supplement: Supplementary file 1 [file nutrients-17-02037-s001.zip]

Archive with 1 entries (1 files):
- nutrients-3671879-supplementary.pdf
